# Supplementary material for: DNA Methylation in the CYP3A Distal Regulatory Region (DRR) Is Associated with the Expression of CYP3A5 and CYP3A7 in Human Liver Samples
Source: Molecules. 2024 Nov 16;29(22):5407. doi: 10.3390/molecules29225407 (PMC11596782; doi:10.3390/molecules29225407)
Supplement: Supplementary file 1 [file molecules-29-05407-s001.zip]

Archive with 1 entries (1 files):
- molecules-3267940-supplementary.pdf
